# Supplementary material for: Xenbase: Facilitating the Use of Xenopus to Model Human Disease
Source: Front Physiol. 2019 Feb 26;10:154. doi: 10.3389/fphys.2019.00154 (PMC6399412; doi:10.3389/fphys.2019.00154)
Supplement: Supplementary file 2 [file Table_2.xlsx]

## Sheet: Table S2. DO.attrib.model
DO TERM ID	Disease Ontology (DO) term	No. Attributions	Xenopus systems used in research
		(direct and indirect)	cell-free	oocyte	whole embryo
DOID:863	Nervous system disease	231	*	*	*
DOID:331	central nervous system disease	131
DOID:936	brain disease	68		*	*
DOID:1826	Epilepsy	49		*	*
DOID:1289	neurodegenerative disease	56	*	*	*
DOID:10652	Alzheimer’s disease	18		*	*
DOID:2377	mutiple scerolsis	3		*	*
DOID:12858	Huntington's disease	3		*	*
DOID:14330	Parkinson's disease	3		*	*
DOID:607	paraplegia	2		*
DOID:0060695	hyperekplexia	3		*
DOID:3230	high pressure neurological syndrome	2		*
DOID:10969	hemiplegia	1		*
DOID:3602	toxic encephalopathy	1		*
DOID:630	Genetic disease	125	*	*	*
DOID:0050177	monogenic disease	89
DOID:0050739	autosomal genetic disease	83
DOID:0050737	autosomal recessive disease	50
DOID:1485	Cystic Fibrosis	26		*	*
DOID:0060744	Pendred syndrome	4		*
DOID:3911	Progeria	2		*	*
DOID:0050737	autosomal dominant disease	50
DOID:2908	Treacher Collins syndrome	3			*
DOID:0050780	Opitz-GBBB syndrome	1	*
DOID:0060340	ciliopathy	20
DOID:9562	primary ciliary dyskinesia	8			*
DOID:0050778	Meckel syndrome	2			*
DOID:0050777	Joubert syndrome	1
DOID:0110986	Joubert syndrome 17	1			*
DOID:0080014	chromosomal disease	12
DOID:0060388	chromosomal deletion syndrome	9
DOID:0060768	Smith-Magenis syndrome	2			*
DOID:1928	Williams-Beuren syndrome	1			*
DOID:0060397	chromosome 15q26-qter deletion syndrome	1			*
DOID:14250	Down syndrome	3			*
DOID:1925	Coffin-Siris syndrome	1			*
DOID:0050155	Sensory system disease	80		*	*
DOID:1492	eye and adnexa disease	66
DOID:5614	eye disease	66
DOID:5679	retinal disease	25
DOID:8466	retinal degeneration	13
DOID:10584	Retinitis Pigmentosa	9			*
DOID:4448	macular degeneration	2		*
DOID:0111013	cone-rod dystrophy 3	1			*
DOID:9719	proliferative vitreoretinopathy	1			*
DOID:1432	blindness	3		*	*
DOID:110	lens disease	14
DOID:83	Cataract	14		*	*
DOID:2462	retinal vascular disease	4
DOID:0050535	exudative vitreoretinopathy	3			*
DOID:8947	diabetic retinopathy	1		*
DOID:3480	uveal disease	2
DOID:1417	choroid disease	1			*
DOID:12271	anirida	1			*
DOID:2742	auditory system disease	14		*
DOID:0050563	nonsyndromic deafness	12		*
DOID:0050566	X-linked nonsyndromic deafness	1			*
DOID:2952	inner ear disease	2			*
DOID:10629	microphthalmia	8			*
DOID:17	Musculoskeletal system disease	74	*	*	*
DOID:65	connective tissue disease	35			*
DOID:854	Marfan syndrome	3			*
DOID:13359	Ehlers-Danlos syndrome	2			*
DOID:0080001	bone disease	28
DOID:0080006	bone development disease	11		*	*
DOID:1934	dysostosis	5
DOID:0060379	Nager acrofacial dysostosis	3			*
DOID:0060249	scoliosis	3			*
DOID:0060250	Idiopathic Scoliosis	2			*
DOID:66	muscle tissue disease	27
DOID:423	myopathy	18		*	*
DOID:9884	muscular dystrophy	8		*
DOID:11726	Emery-Dreifuss muscular dystrophy	2	*		*
DOID:11723	Duchenne muscular dystrophy	1		*	*
DOID:2106	myotonia congenita (Thomsen disease)	6		*
DOID:440	neuromuscular disease	11		*
DOID:439	neuromuscular junction disease	6
DOID:3635	congenital myasthenic syndrome	4		*
DOID:437	myasthenia gravis	1			*
DOID:10595	Charcot-Marie-Tooth disease	5		*
DOID:1287	Cardiovascular system disease	70		*	*
DOID:114	heart disease	56		*	*
DOID:0050700	cardiomyopathy	26		*	*
DOID:0060036	intrinsic cardiomyopathy	24
DOID:2843	Long QT Syndrome	24		*
DOID:0110644	Long QT Syndrome 1	5		*
DOID:0050434	Andersen-Tawil syndrome	4		*	*
DOID:2842	Jervell-Lange Nielsen syndrome	1		*
DOID:1682	congenital heart disease	17			*
DOID:178	vascular disease	12
DOID:0050828	artery disease	12
DOID:10763	Hypertension	9		*	*
DOID:10273	heart conduction disease	9
DOID:0060224	Atrial Fibrillation	3		*	*
DOID:6000	congestive heart failure	3		*
DOID:4079	heart valve disease	1
DOID:5805	subvalvular aortic stenosis	1			*
DOID:162	Cancer	67	*	*	*
DOID:0050686	organ system cancer	27
DOID:0060083	immune system cancer	8
DOID:3119	gastrointestinal system cancer	6
DOID:5093	thoracic cancer	4
DOID:1612	breast cancer	4	*		*
DOID:3093	nervous system cancer	4
DOID:769	neuroblastoma	2		*	*
DOID:193	reproductive organ cancer	3
DOID:170	endocrine gland cancer	2
DOID:3996	urinary system cancer	1
DOID:0050687	cell type cancer	8
DOID:2994	germ cell cancer	3
DOID:10283	prostate cancer	3		*	*
DOID:1909	melanoma	3			*
DOID:3070	glioblastoma multiforme	2			*
DOID:18	Urinary & Kidney system disease	63		*	*
DOID:18	Urinary system disease	63
DOID:0080205	CAKUT [Congenital anomalies of the kidney and urinary tract]	1			*
DOID:557	kidney disease	62
DOID:447	renal tubular transport disease	30
DOID:4479	Pseudohypoaldostronism	9		*
DOID:445	Bartter disease	6		*
DOID:0050477	Liddle Syndrome	4		*
DOID:0050699	Dent Disease	4		*
DOID:0050450	Gitelman syndrome	2		*
DOID:898	autosomal dominant polycystic kidney disease	9		*	*
DOID:11705	impaired renal function disease	9		*	*
DOID:12387	Nephrogenic Diabetes Insipidus	5		*
DOID:585	nephrolithiasis	4		*
DOID:14766	renal agenesis	1			*
DOID:0060062	familial juvenile hyperuricemic nephropathy	1		*
DOID:263	kidney cancer	1			*
DOID:0014667	Disease of metabolism	44		*	*
DOID:0060158	acquired metabolic disease	27
DOID:0050013	carbohydrate metabolism disease	18
DOID:4194	glucose metabolism disease	18			*
DOID:9351	diabetes mellitus	16		*	*
DOID:9352	type 2 diabetes mellitus	4		*	*
DOID:11717	neonatal diabetes mellitus	4		*
DOID:2018	hyperinsulinism	1		*
DOID:0050032	mineral metabolism disease	7
DOID:0050336	hypophosphatemia	3		*
DOID:1920	hyperuricemia	1		*
DOID:374	nutrition disease	1
DOID:655	inherited metabolic disorder	17
DOID:9252	amino acid metabolic disorder	5		*	*
DOID:896	metal metabolism disorder	5
DOID:2485	phosphorus metabolism disease	4		*
DOID:2485	hypophosphatemia	4		*
DOID:1029	familial periodic paralysis	3		*
DOID:1029	Hypokalemic Periodic Paralysis	3		*
DOID:2352	Hemochromatosis	1		*
DOID:3146	lipid metabolism disorder	3
DOID:14692	Smith-Lemli-Opitz syndrome	1			*
DOID:3211	lysosomal storage disease	2
DOID:0080071	pseudo-Hurler polydystrophy	1			*
DOID:2741	bilirubin metabolic disorder	1		*
DOID:150	Disease of mental health	41		*	*
DOID:0060037	developmental disorder of mental health	28
DOID:0060038	specific developmental disorder	20
DOID:0050696	Fetal Alcohol Spectrum Disorder	11			*
DOID:0050665	fetal alcohol syndrome	4			*
DOID:1059	Intellectual Disability	8		*
DOID:0060040	pervasive developmental disorder	8
DOID:0060041	Autism Spectrum Disorder	7		*	*
DOID:1561	cognitive disorder	7
DOID:2468	psychotic disorder	4
DOID:5419	Schizophrenia	3		*
DOID:3324	mood disorder	2
DOID:1307	frontotemporal dementia	1		*
DOID:303	substance-related disorder	3
DOID:302	substance abuse	2		*
DOID:0050741	alcohol dependence	1		*
DOID:4737	somatoform disorder	2
DOID:0060164	pain disorder	2		*
DOID:0060043	sexual disorder	1
DOID:1875	impotence	1		*
DOID:0080015	Physical disorder	37			*
DOID:0050545	visceral heterotaxy	21			*
DOID:0050567	orofacial cleft	6			*
DOID:9296	cleft lip	1			*
DOID:674	cleft palate	1			*
DOID:0080074	neural tube defect	5			*
DOID:2490	congenital nervous system abnormality	4
DOID:4621	holoprosencephaly	2
DOID:10907	microcephaly	2
DOID:1148	polydactyly	1			*
DOID:74	Hematopoietic system disease	28	*	*	*
DOID:2355	anemia	16
DOID:12449	aplastic anemia	10
DOID:1342	congenital hypoplastic anemia	10
DOID:13636	Fanconi anemia	8	*
DOID:1339	Diamond-Blackfan Anemia	2		*
DOID:12450	pancytopenia	5	*
DOID:0090016	chromosome 5q deletion syndrome	1			*
DOID:2531	hematologic cancer	7
DOID:1240	leukemia	7			*
DOID:715	T-cell leukemia	1			*
DOID:12603	acute leukemia	1			*
DOID:4960	bone marrow cancer	1
DOID:4961	bone marrow disease	6	*		*
DOID:9538	multiple myeloma ^	1
DOID:0060058	lymphoma	1
DOID:707	B-cell lymphoma	1
DOID:8584	Burkitt lymphoma	1	*
DOID:77	Gastrointestinal system disease	24		*	*
DOID:5295	intestinal disease	10
DOID:0050589	inflammatory bowel disease	5		*	*
DOID:8778	Crohn's disease	1		*
DOID:8577	ulcerative colitis	1		*
DOID:3118	hepatobiliary disease	7
DOID:9741	biliary tract disease	4
DOID:4138	bile duct disease	4
DOID:13580	Cholestasis	3		*
DOID:409	liver disease	3
DOID:5082	liver cirrhosis	1			*
DOID:3119	gastrointestinal system cancer	6
DOID:10155	intestinal cancer	5
DOID:5672	large intestine cancer	4
DOID:9256	colorectal cancer	2		*
DOID:219	colon cancer	2			*
DOID:3571	liver cancer	1
DOID:13250	diarrhea	4
DOID:0050129	secretory diarrhea	4
DOID:0060296	Congenital Secretory Chloride Diarrhea 1	3		*
DOID:76	stomach disease	2
DOID:4029	gastritis	2		*
DOID:28	Endocrine system disease	22		*	*
DOID:2277	gonadal disease	7
DOID:1923	sex differentiation disease	4			*
DOID:3763	hermaphroditism	3			*
DOID:1924	hypogonadism	2
DOID:3614	Kallman syndrome	2			*
DOID:50	thyroid gland disease	5		*
DOID:1459	hypothyroidism	3		*	*
DOID:12176	goiter	1		*
DOID:9553	adrenal gland disease	2
DOID:3953	adrenal gland cancer	1
DOID:3948	adrenocortical carcinoma	1		*
DOID:11201	parathyroid gland disease	1
DOID:13543	hyperparathyroidism	1		*
DOID:2914	Immune system disease	19		*	*
DOID:0060083	immune system cancer	8
DOID:0060073	lymphatic system cancer	1			*
DOID:2531	hematologic cancer	7
DOID:0060056	hypersensitivity reaction disease	6
DOID:417	hypersensitivity reaction type II disease	6		*
DOID:12361	Grave's disease	1			*
DOID:75	lymphatic system disease	5
DOID:2529	splenic disease	1			*
DOID:4977	lymphedema	2			*
DOID:9942	lymph node disease	1
DOID:1602	lymphadenitis	1			*
DOID:0050117	Disease by infectious agent	18	*	*
DOID:1398	parasitic infectious disease	9
DOID:2789	parasitic protozoa infectious disease	9
DOID:12365	malaria	7		*
DOID:9965	toxoplasmosis	1		*
DOID:10112	sleeping sickness	1		*
DOID:934	viral infectious disease	8
DOID:526	human immunodeficiency virus infectious disease	3	*	*
DOID:104	bacterial infectious disease	1
DOID:12205	dengue disease	1
DOID:12206	dengue hemorrhagic fever	1		*
DOID:0050338	primary bacterial infectious disease	1
DOID:1498	cholera	1		*
DOID:15	Reproductive system disease	13		*	*
DOID:48	male reproductive system disease	6
DOID:47	prostate disease	3
DOID:10283	prostate cancer	3		*	*
DOID:5223	infertility	6		*	*
DOID:12336	male infertility	3			*
DOID:193	reproductive organ cancer	3
DOID:229	female reproductive system disease	1
DOID:1100	ovarian disease	1
DOID:16	Integumentary system disease	10	*	*	*
DOID:37	skin disease	9
DOID:2732	Rothmund-Thomson syndrome	1	*
DOID:3144	cutis laxa	1
DOID:0070137	autosomal recessive cutis laxa type IIB	1			*
DOID:2729	dyskeratosis congenita	1			*
DOID:1697	ichthyosis	1		*
DOID:0060762	lethal restrictive dermopathy	1		*
DOID:10123	pigmentation disease	1			*
DOID:8893	psoriasis	1			*
DOID:2733	skin atrophy	1			*
DOID:421	hair disease	1
DOID:4535	hypotrichosis	1			*
DOID:1579	Respiratory system disease	10		*	*
DOID:0050161	lower respiratory tract disease	7
DOID:850	lung disease	4
DOID:3083	chronic obstructive pulmonary disease	2			*
DOID:552	pneumonia	1			*
DOID:11162	pulmonary edema	1		*
DOID:1176	bronchial disease	3
DOID:9563	bronchiectasis	1
DOID:2841	asthma	2		*	*
DOID:974	upper respiratory tract disease	3
DOID:2825	nose disease	3
DOID:0050127	sinusitis	1			*
DOID:4483	rhinitis	2			*
DOID:4481	allergic rhinitis	1			*
DOID:225	Syndromes	16		*	*
DOID:0050834	CHARGE syndrome	5			*
DOID:11198	DiGeorge syndrome	4			*
DOID:0060484	EAST syndrome	3		*
DOID:0060232	branchiootic syndrome	1			*
DOID:9007	sudden infant death syndrome	1		*
