# Supplementary material for: Xenbase: Facilitating the Use of Xenopus to Model Human Disease
Source: Front Physiol. 2019 Feb 26;10:154. doi: 10.3389/fphys.2019.00154 (PMC6399412; doi:10.3389/fphys.2019.00154)
Supplement: Supplementary file 3 [file Data_Sheet_1.ZIP]

Archive with 1 entries (1 files):
- DOID_clustering_redraft_01-14-2019.cys
